# Supplementary material for: Rapidly progressive obstructive bioprosthetic valve thrombosis after surgical aortic valve replacement: a case report
Source: Eur Heart J Case Rep. 2025 Jun 20;9(6):ytaf289. doi: 10.1093/ehjcr/ytaf289 (PMC12205358; doi:10.1093/ehjcr/ytaf289)
Supplement: ytaf289_Supplementary_Data [file ytaf289_supplementary_data.zip]

Archive with 5 entries (5 files):
- TEE 01.mp4
- TEE 02.mp4
- TEE 03.mp4
- TEE 04.mp4
- TTE 01.mp4
